# Supplementary material for: Multi-dimensional genomic analysis of myoepithelial carcinoma identifies prevalent oncogenic gene fusions
Source: Nat Commun. 2017 Oct 30;8:1197. doi: 10.1038/s41467-017-01178-z (PMC5662567; doi:10.1038/s41467-017-01178-z)
Supplement: Supplementary file 5 — Supplementary Data 2 [file 41467_2017_1178_MOESM5_ESM.xlsx]

## Sheet: Mutations cohort 2
Patient	Gene	Transcript	Position	Nucleotide change	Amino acid change	Mutation type	Cancer census gene	COSMIC ID	# in COSMIC	Tumor coverage	Variant allele count	Tumor allele frequency	Ref	Alt	Caller	Putative impact
MECA12	BRCA1	NM_007300.3	17:41245471	c.2077G>A	p.Asp693Asn	missense_variant	yes	COSM4989394,COSM4989395	8	17	7	0.411765	C	T	HC	MODERATE
MECA12	MN1	NM_002430.2	22:28195386	c.1146G>T	p.Gln382His	missense_variant	yes	COSM3749760	4	18	7	0.388889	C	A	HC	MODERATE
MECA14	PCM1	NM_006197.3	8:17867185	c.5092A>T	p.Ile1698Leu	missense_variant	yes	COSM50292	2	22	12	0.545455	A	T	HC	MODERATE
MECA17	SETD2	NM_014159.6	3:47125370	c.5900G>A	p.Gly1967Asp	missense_variant	yes	COSM4725151,COSM4725152	2	27	9	0.333333	C	T	HC	MODERATE
MECA17	TRIP11	NM_004239.3	14:92465722	c.4754G>A	p.Arg1585His	missense_variant	yes	COSM4766697	2	22	10	0.454545	C	T	HC	MODERATE
MECA19	FGFR2	NM_022970.3	10:123310871	c.557T>C	p.Met186Thr	missense_variant	yes	COSM4414978,COSM4414977,COSM4414979,COSM4414976,COSM4414974,COSM4414975	30	22	10	0.454545	A	G	HC	MODERATE
MECA20	HSP90AA1	NM_005348.3:3Q6M_B:612_675	14:102548703	c.1834A>C	.	protein_protein_contact	yes	COSM5020721	1	101	48	0.475248	T	G	HC	HIGH
MECA20	PCM1	NM_006197.3	8:17867185	c.5092A>T	p.Ile1698Leu	missense_variant	yes	COSM50292	2	21	14	0.666667	A	T	HC	MODERATE
MECA21	ARHGEF12	NM_015313.2	11:120350819	c.3917A>G	p.Tyr1306Cys	missense_variant	yes	COSM4779742	1	17	10	0.588235	A	G	HC	MODERATE
MECA21	MYH9	NM_002473.5	22:36684816	c.4727G>A	p.Arg1576Gln	missense_variant	yes	COSM3939638	1	38	22	0.578947	C	T	HC	MODERATE
MECA22	RANBP2	NM_006267.4	2:109347327	c.238G>A	p.Val80Ile	missense_variant	yes	COSM4991569	1	22	12	0.545455	G	A	HC	MODERATE
MECA23	COL2A1	NM_001844.4	12:48368541	c.3991G>A	p.Val1331Ile	missense_variant	yes	COSM3753252,COSM3753253	2	227	108	0.475771	C	T	HC	MODERATE
MECA25	ARHGEF12	NM_015313.2	11:120351055	c.4153C>T	p.Arg1385Cys	missense_variant	yes	COSM2107359	1	33	20	0.606061	C	T	HC	MODERATE
MECA25	ATM	NM_000051.3	11:108124761	c.2119T>C	p.Ser707Pro	missense_variant	yes	COSM41595	2	26	11	0.423077	T	C	HC	MODERATE
MECA25	KMT2C	NM_170606.2	7:151949068	c.1577G>C	p.Arg526Pro	missense_variant	yes	COSM5009482,COSM5009481	4	29	17	0.586207	C	G	HC	MODERATE
MECA25	MAML2	NM_032427.3	11:95826485	c.710A>G	p.Gln237Arg	missense_variant	yes	COSM5019177	3	15	11	0.733333	T	C	HC	MODERATE
MECA25	NCOR1	NM_006311.3	17:15973774	c.4218A>C	p.Leu1406Phe	missense_variant	yes	COSM3765996	1	30	7	0.233333	T	G	HC	MODERATE
MECA25	PIK3CA	NM_006218.2	3:178952085	c.3140A>T	p.His1047Leu	missense_variant	yes	COSM94987,COSM776	331	19	10	0.526316	A	T	HC	MODERATE
MECA26	ATR	NM_001184.3	3:142269075	c.2875G>A	p.Val959Met	missense_variant	yes	COSM1579027	3	22	12	0.545455	C	T	HC	MODERATE
MECA26	NCOA1	NM_003743.4	2:24974958	c.3814C>T	p.Pro1272Ser	missense_variant	yes	COSM3758148,COSM3758149	4	15	13	0.866667	C	T	HC	MODERATE
MECA26	NCOA2	NM_006540.2	8:71039118	c.3846G>C	p.Met1282Ile	missense_variant	yes	COSM3982580	2	30	27	0.9	C	G	HC	MODERATE
MECA29	ATM	NM_000051.3	11:108175462	c.5557G>A	p.Asp1853Asn	missense_variant	yes	COSM3736031,COSM41596	32	19	15	0.789474	G	A	HC	MODERATE
MECA30	CNOT3	NM_014516.3	19:54647235	c.151G>A	p.Glu51Lys	missense_variant	yes	COSM567767	1	33	15	0.454545	G	A	HC	MODERATE
MECA30	MAML2	NM_032427.3	11:95712897	c.2686C>A	p.Pro896Thr	missense_variant	yes	COSM3752827	4	30	11	0.366667	G	T	HC	MODERATE
MECA30	MET	NM_001127500.1	7:116411923	c.2962C>T	p.Arg988Cys	missense_variant	yes	COSM1666978	6	20	7	0.35	C	T	HC	MODERATE
MECA32	FAT4	NM_001291303.1	4:126370647	c.8482G>A	p.Asp2828Asn	missense_variant	yes	COSM5009596,COSM5009595	4	21	12	0.571429	G	A	HC	MODERATE
MECA32	FGFR1	NM_001174067.1	8:38287238	c.419C>T	p.Ser140Leu	missense_variant	yes	COSM1236023,COSM1236024	2	28	19	0.678571	G	A	HC	MODERATE
MECA32	LIFR	NM_001127671.1	5:38496637	c.1732G>A	p.Asp578Asn	missense_variant	yes	COSM4003522,COSM4003523	4	22	9	0.409091	C	T	HC	MODERATE
MECA36	PALB2	NM_024675.3	16:23646857	c.1010T>C	p.Leu337Ser	missense_variant	yes	COSM5019729	1	27	15	0.555556	A	G	HC	MODERATE
MECA38	ATM	NM_000051.3	11:108106443	c.378T>A	p.Asp126Glu	missense_variant	yes	COSM4985271,COSM22498	7	36	17	0.472222	T	A	HC	MODERATE
MECA38	ATR	NM_001184.3	3:142269075	c.2875G>A	p.Val959Met	missense_variant	yes	COSM1579027	3	15	6	0.4	C	T	HC	MODERATE
MECA39	FAT1	NM_005245.3	4:187540040	c.7700G>A	p.Arg2567His	missense_variant	yes	COSM1193371,COSM1193370	2	68	36	0.529412	C	T	HC	MODERATE
MECA40	FGFR2	NM_022970.3	10:123310871	c.557T>C	p.Met186Thr	missense_variant	yes	COSM4414978,COSM4414977,COSM4414979,COSM4414976,COSM4414974,COSM4414975	30	95	43	0.452632	A	G	HC	MODERATE
MECA40	MAML2	NM_032427.3	11:95712897	c.2686C>A	p.Pro896Thr	missense_variant	yes	COSM3752827	4	73	29	0.39726	G	T	HC	MODERATE
MECA40	NOTCH1	NM_017617.3	9:139391338	c.6853G>A	p.Val2285Ile	missense_variant	yes	COSM41579,COSM5020399	6	19	5	0.263158	C	T	HC	MODERATE

## Sheet: Index
Patient	Patient ID
Gene	Gene name
Transcript	Transcript number
Position	Localization in the genome (Chromosome:position)
Nucleotide change	Reference and mutation nucleotide
Amino acid change	Reference and mutation amino acid
Mutation type	Group of mutation
Cancer census gene	Gene included in the list of census cancer genes (cancer.sanger.ac.uk/census).
COSMIC ID	COSMIC ID number
# in COSMIC	Number of unique cancer patients with the mutation reported in the COSMIC database (cancer.sanger.ac.uk/cosmic)
Tumor coverage	Tumor RNA coverage (number of reads)
Variant allele count	Number of reads with mutation
Tumor allele frequency	Tumor DNA mutation allele frequency
Ref	Reference nucleotide
Alt	Mutation nucleotide
Caller	Caller used to detect mutation. HC, Haplotype caller.
Putative impact	Expected severity of effect on protein product
