# Supplementary material for: Multi-dimensional genomic analysis of myoepithelial carcinoma identifies prevalent oncogenic gene fusions
Source: Nat Commun. 2017 Oct 30;8:1197. doi: 10.1038/s41467-017-01178-z (PMC5662567; doi:10.1038/s41467-017-01178-z)
Supplement: Supplementary file 6 — Supplementary Data 3 [file 41467_2017_1178_MOESM6_ESM.xlsx]

## Sheet: Copy number alterations
Patient	Origin	Chromosome region	Length (bp)	Cytoband	CNA	No. of genes
MECA01	MECA-ex-PA	Chr1:0-120 982 693	120 982 693	1pter-pcen	Loss	966
		Chr4:0-190 758 638	190 758 638	4pter-qter	Loss	1380
		Chr10:0-135 374 737	135 374 737	10pter-qter	Loss	1465
		Chr16:0-88 827 254	88 827 254	16pter-qter	Loss	1477
		Chr19:0-63 811 651	63 811 651	19pter-qter	Loss	2302
		Chr22:14 866 086-21 372 878	6 506 792	22q11.1-qter	Loss	855
MECA02	MECA-ex-PA	Chr1:0-101 463 072	101 463 072	1pter-p21.2	Loss	1704
		Chr1:101 463 072-247 249 719	145 786 647	1p21.2-qter	Gain	1867
		Chr2:0-242 951 149	242 951 149	2pter-qter	Loss	2453
		Chr4:0-191 273 063	191 273 063	4pter-qter	Loss	1514
		Chr5:0-46 136 124	46 136 124	5pter-pcen	Gain	280
		Chr5:50 240 813-159 978 866	109 738 053	5q11.1-q34	Loss	1111
		Chr6:0-170 899 992	170 899 992	6pter-qter	Loss	2063
		Chr8:0-38 424 626	38 424 626	8pter-p12	Loss	466
		Chr8:38 424 626-57 268 104	18 843 478	8p12-q12.1	Gain	840
		Chr8:57 268 104-146 274 826	89 006 722	8q12.1-qter	Gain	691
		Chr9:0-140 273 252	140 273 252	9pter-qter	Loss	1572
		Chr11:0-134 452 384	134 452 384	11pter-qter	Loss	2 074
		Chr13:18 194 544-114 142 980	95 948 437	13qcen-qter	Loss	716
		Chr14:18 446 762-106 368 585	87 921 823	14qcen-qter	Loss	1254
		Chr15:18 362 555-100 338 915	81 976 360	15qcen-qter	Loss	1591
		Chr19:0-17 574 322	17 574 322	19pter-p13.11	Loss	807
		Chr19:22 647 522-63 811 651	41 164 129	19p12-qter	Gain	1369
		Chr21:14 281 731-46 944 323	32 662 592	21q11.2-qter	Gain	429
MECA03	MECA de novo	No CNAs	-	-	-
MECA04	MECA de novo	Chr3:18 907 945-21 857 175	2 949 231	3p24.3	Loss	12
		Chr3:33 920 840-35 719 556	1 798 717	3p22.3	Loss	2
		Chr7:119 112 349-127 449 475	8 337 127	7q31.31-q32.1	Loss	63
MECA05	MECA-ex-PA	Chr1:116 007 879-247 249 719	131 241 840	1p13.1-qter	Gain	1675
		Chr8:38 436 049-57 245 248	18 809 199	8p12-q12.1	Gain	102
		Chr8:65 307 240-146 274 826	80 967 586	8q12.3-qter	Gain	721
MECA06	MECA-ex-PA	Not analyzed
MECA07	MECA-ex-PA	No CNAs	-	-	-
MECA08	MECA de novo	No CNAs	-	-	-
MECA09	MECA de novo	No CNAs	-	-	-
MECA10	MECA de novo	No CNAs	-	-	-
MECA11	MECA-ex-PA	Chr1:0-10 175 132	10 175 132	1pter-p36.22	Loss	278
		Chr1:69 708 321-97 160 018	27 451 698	1p31.1-p21.3	Loss	205
		Chr3:0-81 002 216	81 002 216	3pter-p12.3	Loss	859
		Chr6:131 908 594-135 307 109	3 398 516	6q23.2-q23.3	Loss	55
		Chr6:135 754 198-160 815 483	25 061 286	6q23.3-q25.3	Loss	242
		Chr7:137 202 605-158 821 424	21 618 819	7q33-qter	Loss	379
		Chr9:0-140 273 252	140 273 252	9pter-qter	Loss	1704
		Chr11:0-101 486 977	101 486 977	11pter-q22.1	Loss	1628
		Chr14:26 771 981-81 444 050	54 672 070	14q12-q31.1	Loss	519
		Chr19:0-24 132 581	24 132 581	19pter-pcen	Loss	956
MECA12	MECA de novo	Chr1:149 401 338-192 003 907	42 602 569	1q21.2-q31.2	Loss	725
		Chr8:2 774 751-4 652 145	1 877 394	8p23.2	Gain	2
MECA13	MECA-ex-PA	Chr1:0-120 124 182	120 124 182	1pter-p12	Loss	1773
		Chr1:120 124 182-247 249 719	127 125 537	1p12-qter	Gain	1627
		Chr6:63 688 951-170 899 992	107 211 041	6q12-qter	Loss	865
		Chr8:0-38 444 079	38 444 079	8pter-p12	Loss	413
		Chr8:38 444 079-57 268 104	18 824 025	8p12-q12.1	Amplification	101
		Chr8:38 444 079-146 274 826	107 830 747	8p12-qter	Gain	790
		Chr9:0-1 775 623	1 775 623	9pter-p24.3	Homozygous loss	18
		Chr9:1 775 623-2 768 570	992 948	9p24.3-p24.2	Gain	4
		Chr9:21 752 637-28 172 376	6 419 740	9p21.3-p21.1	Homozygous loss	37
		Chr9:70 174 301-140 273 252	70098952	9q13-qter	Gain	1069
		Chr11:0-134 452 384	134 452 384	11pter-qter	Loss	2 074
		Chr14:18 446 762-106 368 585	87 921 823	14qcen-qter	Loss	1254
		Chr17:0-10 363 076	10 363 076	17pter-p13.1	Loss	353
		Chr18:0-14 956 054	14 956 054	18pter-p11.21	Loss	176
		Chr18:20 109 606-76 117 153	56007548	18q11.2-qter	Loss	330
		Chr20:0-12 929 840	12 929 840	20pter-p12.1	Loss	185
		Chr20:12 929 840-62 435 964	49 506 124	20p12.1-qter	Gain	759
		Chr22:14 866 08-49 691 432	48 204 824	22q11.2-qter	Gain	877
MECA14	MECA de novo				-
MECA15	MECA de novo	Chr4:4 375 851-6 618 210	2 242 359	4p16.2-p16.1	Loss	22
		Chr5:0-57 808 759	57 808 759	5pter-q11.2	Gain	336
		Chr5:57 808 759-180 857 866	123 049 107	5q11.2-qter	Loss	1184
		Chr8:0-144 984 886	144 984 886	8pter-q24.3	Gain	1124
		Chr8:144 984 886-146 274 826	1 289 940	8q24.3	Loss	77
		Chr16:45 058 242-88 827 254	43 769 012	16qcen-qter	Loss	633
		Chr19:0-17 330 615	17 330 615	19pter-p13.11	Loss	759
		Chr19:17 330 615-20 198 592	2 867 978	19p13.11-p12	Gain	133
		Chr22:14 866 086-49 681 432	34 815 346	22qcen-qter	Gain	855
MECA16	MECA-ex-PA	No CNAs	-	-	-
MECA17	MECA de novo	Chr7:79 924 559-158 821 424	78 896 865	7q21.11-qter	Loss	1013
		Chr17:0-9 657 550	9 657 550	17pter-p13.1	Loss	344
		Chr18:0-13 433 626	13 433 626	18pter-p11-21	Loss	151
		Chr18:13 433 626-32 927 799	19 494 173	18p11.21-q12.2	Gain	137
		Chr18:32 927 799-76 117 153	43 189 355	18q12.2-qter	Loss	251
MECA18	MECA de novo	No CNAs	-	-	-
MECA19	MECA de novo	Chr9:13 159 503-14 458 354	1 298 851	9p23-22.3	Gain	5
		Chr10:1323 864 997-134 906 742	1 041 745	10q26.3	Loss	19
MECA20	MECA de novo	Chr3:0-199 501 827	199 501 827	3pter-qter	Gain	1907
		Chr5:0-180 857 866	180 857 866	5pter-qter	Gain	1518
		0-76 117 153	76 117 153	18pter-qter	Gain	536
MECA21	MECA-ex-PA	Chr5:116 596 750-140 913 743	24 913 993	5q23.1-q31.1	Loss	305
		Chr6:66 283 141-170 899 992	104 616 851	6q12-qter	Loss	778
		Chr7:62 098 100-158 821 424	96 723 324	7qcen-qter	Gain	1245
		Chr8:0-77 872 757	77 872 757	8pter-q21.11	Gain	667
		Chr8:77 872 757-95 346 678	17 473 921	8q21.11-q22.1	Loss	98
		Chr8:95 346 678-146 274 826	50 928 149	8q22.1-qter	Gain	437
		Chr20:0-62 435 964	62 435 964	20pter-qter	Gain	944
MECA22	MECA-ex-PA	Chr1:142 721 264-247 249 719	104 528 455	1qcen.qter	Gain	1586
		Chr6:0-8 372 811	8 372 811	6pter-p24.3	Loss	100
MECA23	MECA-ex-PA	Chr1:0-120 247 041	120 247 041	1pter-p12	Loss	1776
		Chr1:142 721 264-247 249 719	104 528 455	1qcen.qter	Gain	1586
		Chr4:139 926 715-143 517 355	3 590 640	4q31.1-q31.21	Loss	30
		Chr6:0-670 649 918	670 649 918	6pter-q12	Gain	1124
		Chr6:68 535 276-170 899 992	102 364 716	6q12-qter	Loss	775
		Chr8:0-30 494 454	30 494 454	8pter-p12	Loss	364
		Chr8:30 494 454-34 557 828	4 063 375	8p12	Amplification	21
		Chr8:34 557 829-36 659 111	2 101 284	8p12	Gain	3
		Chr8:36 659 112-43 515 933	6 856 823	8p12-pcen	Amplification	97
		Chr8:47 062 622-53 704 946	6 642 325	8qcen-11.23	Amplification	28
		Chr8:53 704 946-55 101 415	1 396 470	8q11.23	Loss	7
		Chr8:55 101 415-57 979 632	2 878 218	8q11.23-q12.1	Amplification	21
		Chr8:57 979 632-61 571 716	3 592 085	8q12.1	Loss	20
		Chr8:61 571 716-146 274 826	84 703 111	8q12.1-qter	Gain	662
		Chr11:0-43 875 829	43 875 829	11pter-p11.2	Loss	589
		72 438 169-76 560 695	4 122 527	16q22.3-q23.1	Loss	43
		14 866 086-49 496 519	34 630 433	22q11.21-qter	Gain	850
MECA24	MECA-ex-PA	Chr7:0-4 070 179	4 070 179	7 pter-p22.2	Gain	80
		Chr8:28 482 427-146 274 826	117 792 399	8p22.3-qter	Gain	1005
		Chr17:52 826 688-68 147 462	15 320 775	17q22-q24.3	Gain	270
		Chr21:13 600 227-46 944 323	33 344 097	21q21.1-qter	Gain	488
MECA25	MECA de novo	Not analyzed
MECA26	MECA-ex-PA	Chr2:6 969 305-87 319 120	80 349 816	2p25.2-p11.2	Loss	771
		Chr5:0-180 857 866	180 857 866	5pter-qter	Gain	1518
		Chr6:67 064 918.170 899 992	103 835 075	6q12-qter	Loss	775
		Chr8:38 436 049-57 268 104	18 832 055	8p12-q12.1	Gain	101
		Chr8:83 590 470-146 274 826	62 684 357	8q21.13-qter	Gain	504
		Chr12:69 429 927-132 349 534	62 919 608	12q15-qter	Loss	664
MECA27	MECA de novo	Chr13:112 456 135-114 142 980	1 686 845	13q34	Amplification	48
MECA28	MECA-ex-PA	Not analyzed
MECA29	MECA-ex-PA	Chr1:0-120 982 693	120 982 693	1pter-pcen	Loss	1736
		Chr1:142 721 264-247 249 719	104 528 455	1qcen-qter	Gain	1586
		Chr4:143 837 258-191 273 063	47 435 805	4q31.21-qter	Gain	317
		Chr5:0-180 857 866	180 857 866	5pter-qter	Loss	1518
		Chr6:0-55 229 003	55 229 003	6pter-p12.1	Gain	944
		Chr6:55 229 003-56 339 040	1 110 038	6p12.1	Loss	8
		Chr6:56 339 040-66 980 754	10 641 714	6p12.1-q12	Gain	30
		Chr6:66 980 754-170 899 992	103 919 238	6q12-qter	Loss	775
		Chr8:0-146 274 826	146 274 826	8pter-qter	Gain	1354
		Chr8:38 436 049-57 287 229	18 851 180	8p12-q12.1	Amplification	102
		Chr11:0-134 452 384	134 452 384	11pter-qter	Loss	2 074
		Chr14:19 490 547-105 402 495	85 911 948	14q11.2-q32.33	Loss	1209
		Chr15:31 007 831-48 810 684	17 802 853	15q13.3-q21.2	Loss	278
		Chr17:0-2 169 854	2 169 854	17pter-p13.3	Loss	52
MECA30	MECA-ex-PA	Chr1:0-55 933 371	55 933 371	1pter-p32.3	Loss	1198
		Chr1:55 933 371-120 982 693	65 049 323	1p32.3-pcen	Gain	589
		Chr5:54 991 102-107 873 861	52 882 759	5q11.2-q21.3	Loss	367
		Chr6:70 383 328-163 753 945	93 370 618	6q13-q26	Loss	699
		Chr8:0-38 436 049	38 436 049	8pter-p12	Loss	413
		Chr8:38 436 049-57 268 104	18 832 055	8p12-q12.1	Gain	101
		Chr8:57 268 104-146 274 826	89 006 722	8q12.1-qter	Gain	689
		Chr10:0-135 374 737	135 374 737	10pter-qter	Loss	1465
		Chr19:0-24 132 581	24 132 581	19pter-pcen	Loss	956
MECA31	MECA-ex-PA	Chr1:0-118 715 247	118 715 247	1pter-p12	Loss	1758
		Chr1:120 247 041-247 249 719	127 002 678	1p12-qter	Gain	1624
		Chr8:29 223 307-142 034 741	112 811 434	8p21.1-q24.3	Gain	799
		Chr8:57 285 030-58 062 426	777 396	8q12.1	Loss	9
		Chr9:70 174 301-140 273 252	70 098 951	9qcen-qter	Gain	1069
		Chr13:18 194 544-114 142 980	95 948 437	13qcen-qter	Loss	716
		Chr14:18 446 762-106 368 585	87 921 823	14qcen-qter	Loss	1254
MECA32	MECA-ex-PA	Chr5:97 246 878-149 186 056	51 939 179	5q15-q33.1	Loss	475
		Chr6:149 150 447-167 449 370	18 298 924	6q25.1-q27	Loss	163
		Chr7:35 727 807-48 600 354	12 872 548	7p14.2-p12.3	Loss	163
		Chr8:26 482 427-146 274 826	119 792 399	8p21.2-qter	Gain	890
		Chr12:36 761 973-57 537 892	20 775 920	12q12-q14.1	Loss	458
		Chr12:64 420 224-74 650 715	10 239 492	12q14.3-q21.1	Amplification	82
		Chr16:0-35 005 009	35 005 009	16pter-pcen	Gain	844
		Chr16:45 058 242-88 827 254	43 769 013	16qcen-qter	Loss	633
		Chr22:14 866 086-49 691 432	34 825 346	22qcen-qter	Gain	855
MECA33	MECA-ex-PA	Chr1:26 494 225-41 174 472	14 680 248	1p36.11-p34.2	Loss	309
		Chr16:0-31 852 485	31 852 485	16pter-p11.2	Gain	804
		Chr16:33 964 161-88 234 589	54 270 428	16p11.2-qter	Loss	600
		Chr19:0-18 759 526	18 759 526	19pter-p13.11	Chromothripsis	865
		Chr19:18 759 526-63 811 651	45 052 125	19p13.11-qter	Gain	1541
MECA34	MECA-ex-PA	Chr1:77 144 258-79 603 940	2 459 682	1p31.1	Gain	24
		Chr2:58 350 388-61 938 519	3 588 529	2p16.1-q15	Gain	27
		Chr3:38 529 559-97 829 240	59 299 681	3p22.2-q11.2	Loss	575
		Chr4:52 460 783-68 866 547	12 852 329	4q12	Gain	68
		Chr4:56 014 219-70 452 716	14 438 498	4q12-q13.2	Loss	67
		Chr4:78 351 517-191 273 063	112 921 546	4q21.1-qter	Loss	811
		Chr5:0-180 857 866	180 857 866	5pter-qter	Gain	1518
		Chr6:0-73 966 137	73 966 137	6pter-q13	Gain	1238
		Chr7:0-25 012 945	25 012 945	7pter-p15.2	Loss	273
		Chr7:37 877 427-158 821 424	120 943 997	7p14.1-qter	Gain	1464
		Chr8:15 051 960-146 274 826	131 222 866	8p22-qter	Gain	1139
		Chr8:56 648 331-57 979 632	1 331 301	8q12	Amplification	16
		Chr9:0-140 273 252	140 273 252	9pter-qter	Loss	1572
		Chr11:6 232 754-134 452 384	128 219 630	11p15.4-qter	Loss	1827
		Chr12:0-132 349 534	132 349 534	12pter-pter	Loss	1859
		Chr12:3 963 540-5 109 973	1 146 434	12p13.32	Amplification	18
		Chr12:7 867 003-8 452 553	585 550	12p13.31	Gain	24
		Chr12:12 787 879-14 425 240	1 637 362	12p13.1	Amplification	23
		Chr12:56 390 979-56 592 418	201 438	12q14.1	Amplification	21
		Chr12:56 961 549-57 483 340	521 791	12q14.1	Amplification	3
		Chr12:63 579 801-65 795 043	2 215 243	12q14.3	Amplification	23
		Chr12:67 427 442-67 762 109	334 668	12q15	Amplification	5
		Chr12:67 960 656-69 656 247	1 695 592	12q15	Amplification	22
		Chr12:69 886 179-70 031 248	145 069	12q21.1	Amplification	1
		Chr12:70 428 684-70 890 229	461 546	12q21.1	Amplification	5
		Chr13:0-114 142 980	114 142 980	13pter-qter	Loss	716
		Chr14:45 201 882-48 720 176	3 518 294	14q21.3-q22.1	Gain	7
		Chr14:64 438 692-65 969 543	1 530 851	14q23.3	Loss	17
		Chr14:68 753 303-104 444 554	35 691 251	14q24.1-qter	Loss	612
		Chr15:0-100 338 915	100 338 915	15qcen-qter	Loss	1719
		Chr16:15 788 770-88 733 850	72 945 080	16p13.11-q24.3	Loss	1151
		Chr17:52 811 550-78 691 908	25 880 359	17q22-qter	Gain	639
		Chr18:0-11 720 753	11 720 753	18pter-q12.2	Gain	145
		Chr20:0-62 435 964	62 435 964	20pter-qter	Gain	944
		Chr21:13 600 227-46 944 323	33 344 097	21q11.2-qter	Gain	437
MECA35	MECA de novo	Chr8:57 197 454-102 819 215	45 621 762	8q12.1-q22.3	Loss	320
MECA36	MECA de novo	Chr1:114 908 923-247 249 719	132 340 796	1p13.2-qter	Gain	1687
		Chr2:139 763 476-171 677 782	31 914 307	2q22.1-31.1	Loss	160
		Chr3:0-90 364 805	90 364 805	3pter-pcen	Loss	954
		Chr3:121 392 215-125 163 022	3 770 808	3q13.33-q21.1	Loss	54
		Chr3:125 163 022-199 501 827	74 338 806	3q21.1-qter	Gain	756
		Chr4:0-48 758 058	48 758 058	4qpter-pcen	Loss	427
		Chr5:0-46 136 124	46 136 124	5pter-pcen	Gain	280
		Chr5:49 619 946-114 182 991	64 563 045	5qcen-q22.3	Loss	444
		Chr7:0-53 702 980	53 702 980	7p22.3-p12.1	Loss	580
		Chr7:53 702 980-55 566 586	1 863 607	7p12.1-p11.2	Amplification	16
		Chr7:80 086 272-102 645 160	22 558 888	7q21.11-q22.1	Gain	320
		Chr7:102 645 160-158 821 424	56 176 265	7q22.1-q36.3	Loss	694
		Chr8:0-38 228 383	38 228 383	8pter-p12	Loss	408
		Chr8:38 228 383-43 515 933	5 287 550	8p12-pcen	Gain	62
		Chr8:47 062 622-53 488 028	6 425 407	8qcen-q11.23	Loss	21
		Chr8:53 488 028-109 003 347	55 515 320	8q11.23-q23.1	Gain	382
		Chr9:0-140 273 252	140 273 252	9pter-qter	Loss	1704
		Chr9:21 393 175-22 106 741	713 567	9p21.3	Homozygous loss	13
		Chr10:0-10 070 076	10 070 076	10pter-p14	Loss	114
		Chr10:15 052 366-15 794 428	742 062	10p13	Loss	9
		Chr10:34 630 736-39 116 597	4 485 861	10p11.21-pcen	Loss	30
		Chr10:44 443 031-45 943 022	1 499 990	10q11.21	Loss	28
		Chr10:47 154 660-53 665 449	6 510 789	10q11.22-q21.1	Loss	92
		Chr10:56 751 411-72 764 671	16 013 260	10q21.1-q22.1	Loss	127
		Chr10:77 997 516-79 833 199	1 835 683	10q22.3	Loss	58
		Chr10:82 918 813-86 086 764	3 167 951	10q23.1	Loss	16
		Chr11:0-56 725 645	56 725 645	11pter-q12-1	Loss	60
		Chr11:67 979 861-77 711 458	9 731 599	11q13.2- q14.1	Amplification	190
		Chr11:77 711 458-134 452 384	56 740 927	11q14.1-qter	Loss	594
		Chr12:0-34 289 583	34 289 583	12pter-pcen	Gain	497
		Chr12:36 761 973-104 409 360	67 647 388	12qcen-q23.2	Loss	816
		Chr13:18 194 544-52 326 620	34 132 077	13qcen-q21.1	Loss	402
		Chr14:93 126 310-94 166 401	1 040 091	14q32.13	Gain	32
		Chr14:95 833 641-105 337 060	9 503 419	14q32.2-q32.33	Gain	288
		Chr15:67 463 840-68 712 535	1 248 695	15q23	Gain	17
		Chr16:45 058 242-88 827 254	43 769 012	16qcen-qter	Loss	633
		Chr17:66 828 602-68 237 451	1 408 849	17q24.3	Gain	15
		Chr19:0-63 811 651	63 811 651	19pter-qter	Loss	2302
		Chr20:47 367 811-62 435 964	15 068 153	20q13.13-qter	Gain	248
MECA37	MECA-ex-PA	Chr1:142 721 264-247 249 719	104 528 455	1qcen-qter	Gain	1586
		Chr3:0-199 501 827	199 501 827	3pter-qter	Loss	1907
		Chr4:3 271 365-6 618 210	3 346 846	4p16.2-p16.1	Loss	41
		Chr7:23 417 568-26 738 571	3 321 003	7p15.3-p15.2	Loss	32
		Chr9:0-140 273 252	140 273 252	9pter-qter	Loss	1704
		Chr12:0-132 349 534	132 349 534	12pter-qter	Loss	1859
		Chr14:18 446 762-106 368 585	87 921 823	14qcen-qter	Loss	1254
		Chr16:45 114 157-88 733 850	43 619 693	16qcen-qter	Loss	705
MECA38	MECA-ex-PA	Chr1:142 721 264-247 249 719	104 528 455	1qcen-qter	Gain	1586
		Chr5:0-46 136 124	46 136 124	5pter-pcen	Gain	280
		Chr6:0-3 896 715	3 896 715	6pter-p25.2	Loss	54
		Chr6:3 896 715-65 486 094	61 589 379	6p25.2-q12	Gain	1067
		Chr6:65 486 094-170 899 992	105 413 899	6q12-qter	Loss	779
		Chr7:0-158 821424	158 821424	7pter-qter	Gain	1875
		Chr8:0-146 274 826	146 274 826	8pter-qter	Gain	1201
		Chr14:18 446 762-106 368 585	87 921 823	14qcen-qter	Gain	1254
		Chr20:0-62 435 964	62 435 964	20pter-qter	Gain	944
		Chr22:14 866 086-49 691 432	34 825 346	22qcen-qter	Gain	855
MECA39	MECA-ex-PA				-
MECA40	MECA-ex-PA	Chr1:142 721 264-247 249 719	104 528 455	1qcen-qter	Gain	1586
		Chr3:41 218 177-74 908 950	33 690 774	3p22.1-p12.3	Loss	483
		Chr8:0-72 917 776	72 917 776	8pter-q13.3	Gain	627
		Chr8:94 724 988-146 274 826	51 549 838	8q22.1-qter	Gain	447
		Chr9:13 415 182-14 505 317	1 090 135	9p23-p22.3	Gain	4
		Chr16:0-88 827 254	88 827 254	16pter-qter	Gain	1477

## Sheet: Index
Patient	Patient ID
Origin	MECA de novo or MECA ex.PA
Chromosome region	Region affected by the CNA
Length (bp)	Length of the CNA; bp, base pairs.
Cytoband	Chromosome cytobands spanning the affected region; ter, terminal; cen, central.
CNA	Type of copy number alteration
No. of genes	Number of genes included in the affected region.
